# Supplementary material for: Potentially Toxic Element Contamination in Soils Affected by the Antimony Mine Spill in Northwest China
Source: Toxics. 2023 Apr 10;11(4):359. doi: 10.3390/toxics11040359 (PMC10140868; doi:10.3390/toxics11040359)
Supplement: Supplementary file 1 [file toxics-11-00359-s001.zip]

Archive with 1 entries (1 files):
- toxics-2311691-supplementary.pdf
